# Supplementary material for: Species Delimitation in Taxonomically Difficult Fungi: The Case of Hymenogaster
Source: PLoS One. 2011 Jan 25;6(1):e15614. doi: 10.1371/journal.pone.0015614 (PMC3027480; doi:10.1371/journal.pone.0015614)
Supplement: File S2 — CSV file with list of specimens used for sequence and comparative morphological analysis, identification results obtained with the three distinct keys and corresponding literature reference for each specimen, taxonomic affiliation according to the revised classification, and Genbank accession numbers. (CSV) [file pone.0015614.s002.csv]

Revised classification	Species Key 1	Reference Key 1	Species Key2	Reference Key 2	Species Key 3	Reference Key 3	Authority Key 2	Country	Location	Collection year	Collected by	Genbank	Hosts	Isolation	Collection	Herbarium
H. arenarius	H. niveus	Montecchi2000, p. 486	H. niveus	Montecchi2000, p. 486	H. arenarius	Soehner1962, p. 72	Vittad.	Germany	Ammendorf	~	G. Hensel	GU479232	Tilia sp.	it10_26	021105GH	G. Hensel
H. arenarius	H. niveus	Montecchi2000, p. 486	H. niveus	Montecchi2000, p. 486	H. pusillus	Soehner1962, p. 76	Vittad.	Germany	Merseburg	~	G. Hensel	GU479228	Quercus sp.	it1_3	031106GH	G. Hensel
H. arenarius	H. niveus	Montecchi2000, p. 486	H. niveus	Montecchi2000, p. 486	H. pusillus	Soehner1962, p. 76	Vittad.	Germany	Merseburg	~	G. Hensel	GU479227	Quercus sp.	it1_2	031106GH	G. Hensel
H. arenarius	H. niveus	Montecchi2000, p. 486	H. niveus	Montecchi2000, p. 486	H. sp.	~	Vittad.	Germany	Mücheln	~	G. Hensel	GU479272	Tilia sp.	it5_2	040606GH	G. Hensel
H. arenarius	H. niveus	Montecchi2000, p. 486	H. niveus	Montecchi2000, p. 486	H. sp.	~	Vittad.	Germany	Balgstadt	~	G. Hensel	GU479278	Corylus avellana	it6_3	281007GH	G. Hensel
H. arenarius	H. niveus	Montecchi2000, p. 486	H. niveus	Montecchi2000, p. 486	H. arenarius	Soehner1962, p. 72	Vittad.	Germany	Zschornewitz	~	G. Hensel	GU479233	Corylus avellana	it10_26_2	110704GH	G. Hensel
H. arenarius	H. niveus	Montecchi2000, p. 486	H. niveus	Montecchi2000, p. 486	H. sp.	~	Vittad.	Germany	Mücheln	~	G. Hensel	GU479275	Corylus avellana	it5_3	040606GH	G. Hensel
H. bulliardii	H. bulliardii	Montecchi2000, p. 462	H. bulliardii	Montecchi2000, p. 462	H. bulliardii	Soehner1962, p. 30	Vittad.	Germany	Plötzkauer Auwald	~	G. Hensel	GU479261	Tilia sp.	it20_4	121105GH	G. Hensel
H. bulliardii	H. bulliardii	Montecchi2000, p. 462	H. bulliardii	Montecchi2000, p. 462	H. luteus (var. berkeleyanus)	Soehner1962, p. 29	Vittad.	Germany	Plötzkauer Auwald	~	G. Hensel	GU479273	Quercus sp.	it5_21	121105GH	G. Hensel
H. bulliardii	~	~	H. bulliardii	Montecchi2000, p. 462	~	~	Vittad.	Hungary	Budapest	1991	G. Kálmán	GU479361	no data	zb3722	zb3722	Z. Bratek
H. bulliardii	H. bulliardii	Montecchi2000, p. 462	H. bulliardii	Montecchi2000, p. 462	H. bulliardii	Soehner1962, p. 30	Vittad.	Germany	Spielberg	~	G. Hensel	GU479262	Corylus avellana	it20_4_1	270805GH	G. Hensel
H. citrinus	H. citrinus	Montecchi2000, p. 467	H. olivaceus	Montecchi2000, p. 489	H. tomentellus	Soehner1962, p. 49	Vittad.	Germany	Silgenstieg	~	G. Hensel	GU479268	Tilia sp.	it4_2	020907GH	G. Hensel
H. citrinus	~	~	H. olivaceus	Montecchi2000, p. 489	~	~	Vittad.	Hungary	Szeged	1996	Z. Bratek et al.	GU479296	Quercus robur, Populus alba	zb1069	zb1069	Z. Bratek
H. citrinus	~	~	H. olivaceus	Montecchi2000, p. 489	~	~	Vittad.	Hungary	Budapest	2000	P. Vasteleky	GU479329	Corylus avellana	zb2144	zb2144	Z. Bratek
H. citrinus	~	~	H. olivaceus	Montecchi2000, p. 489	~	~	Vittad.	Hungary	Nagykőrös	2001	K. Halász	GU479332	Pinus nigra	zb2300	zb2300	Z. Bratek
H. citrinus	~	~	H. olivaceus	Montecchi2000, p. 489	~	~	Vittad.	Hungary	Dunapataj	2001	V. Erdei et al.	GU479337	Quercus robur	zb2438	zb2438	Z. Bratek
H. citrinus	~	~	H. olivaceus	Montecchi2000, p. 489	~	~	Vittad.	Hungary	Dunapataj	1999	K. Halász	GU479313	Quercus robur	zb1645	zb1645	Z. Bratek
H. citrinus	~	~	H. olivaceus	Montecchi2000, p. 489	~	~	Vittad.	Hungary	Tárnok	1999	V. Erdei	GU479316	Corylus avellana	zb1702	zb1702	Z. Bratek
H. citrinus	~	~	H. olivaceus	Montecchi2000, p. 489	~	~	Vittad.	Hungary	Budapest	1999	L. Albert	GU479317	Carpinus betulus	zb1817	zb1817	Z. Bratek
H. citrinus	H. citrinus	Montecchi2000, p. 467	H. olivaceus	Montecchi2000, p. 489	H. sp.	~	Vittad.	Germany	Tautenburger Forst	~	G. Hensel	GU479283	Quercus sp.	it8_2	200504GH	G. Hensel
H. citrinus	H. citrinus	Montecchi2000, p. 467	H. olivaceus	Montecchi2000, p. 489	H. citrinus	Soehner1962, p. 46	Vittad.	Germany	Müncherroda	~	G. Hensel	GU479282	Carpinus betulus	it8_1	200504GH	G. Hensel
H. citrinus	H. olivaceus	Montecchi2000, p. 489	H. olivaceus	Montecchi2000, p. 489	H. bucholtzii	Soehner1962, p. 59	Vittad.	Germany	Bad Kösen	~	G. Hensel	GU479285	Carpinus betulus	it8_3_1	290503GH	G. Hensel
H. citrinus	H. citrinus	Montecchi2000, p. 467	H. olivaceus	Montecchi2000, p. 489	H. sp.	~	Vittad.	Germany	Tautenburger Forst	~	G. Hensel	GU479284	Quercus sp.	it8_3	200504_2GH	G. Hensel
H. citrinus	H. citrinus	Montecchi2000, p. 467	H. olivaceus	Montecchi2000, p. 489	H. sp.	~	Vittad.	Germany	Ziegelrodaer Forst	~	G. Hensel	GU479281	Fagus sylvatica	it7_3	300504GH	G. Hensel
H. citrinus	H. citrinus	Montecchi2000, p. 467	H. olivaceus	Montecchi2000, p. 489	H. tomentellus	Soehner1962, p. 49	Vittad.	Germany	Silgenstieg	~	G. Hensel	GU479270	Tilia sp.	it4_3	020907GH	G. Hensel
H. citrinus	~	~	H. olivaceus	Montecchi2000, p. 489	~	~	Vittad.	Hungary	Pusztavacs	1999	K. Halász et al.	GU479311	Quercus robur	zb1592	zb1592	Z. Bratek
H. citrinus	H. citrinus	Montecchi2000, p. 467	H. olivaceus	Montecchi2000, p. 489	H. sp.	~	Vittad.	Germany	Ziegelrodaer Forst	~	G. Hensel	GU479280	Fagus sylvatica	it7_2	300504GH	G. Hensel
H. citrinus	H. citrinus	Montecchi2000, p. 467	H. olivaceus	Montecchi2000, p. 489	H. citrinus	Soehner1962, p. 46	Vittad.	Germany	Salzgitter Gebhardshagen	~	B. Stielow	GU479279	Carpinus betulus	it6_5_1	HBS1104	B. Stielow
H. citrinus	H. olivaceus	Montecchi2000, p. 489	H. olivaceus	Montecchi2000, p. 489	H. olivaceus	Soehner1962, p. 54	Vittad.	Germany	Balgstadt	~	G. Hensel	GU479248	Carpinus betulus	it15_1_1	231008GH	G. Hensel
H. citrinus	~	~	H. olivaceus	Montecchi2000, p. 489	~	~	Vittad.	Hungary	Szolnok	2006	L. Albert	GU479351	Quercus robur	zb3321	zb3321	Z. Bratek
H. citrinus	~	~	H. olivaceus	Montecchi2000, p. 489	~	~	Vittad.	Hungary	Alsónémedi	2004	I. Balla	GU479347	Quercus robur	zb2828	zb2828	Z. Bratek
H. citrinus	~	~	H. olivaceus	Montecchi2000, p. 489	~	~	Vittad.	Belgium	Thiaumont	~	D. Thoen	GU479292	Corylus avellana, Carpinus betulus	dt8293	dt8293	D. Thoen
H. citrinus	~	~	H. olivaceus	Montecchi2000, p. 489	~	~	Vittad.	Hungary	Zamardi	1991	Z. Bratek et al.	GU479360	no data	zb3721	zb3721	Z. Bratek
H. citrinus	H. olivaceus	Montecchi2000, p. 489	H. olivaceus	Montecchi2000, p. 489	H. olivaceus	Soehner1962, p. 54	Vittad.	Germany	Müncheroda	~	G. Hensel	GU479247	Carpinus betulus	it15_1	301002GH	G. Hensel
H. citrinus	~	~	H. olivaceus	Montecchi2000, p. 489	~	~	Vittad.	Hungary	Nagybörzsöny	2004	V. Erdei	GU479345	Fagus sylvatica, Carpinus betulus, Quercus sp.	zb2804	zb2804	Z. Bratek
H. citrinus	H. olivaceus	Montecchi2000, p. 489	H. olivaceus	Montecchi2000, p. 489	H. olivaceus	Soehner1962, p. 54	Vittad.	Germany	Salzgitter Gebhardshagen	~	B. Stielow	GU479238	Fagus sylvatica	it11_5_1	HBS812	B. Stielow
H. griseus	~	~	H. griseus	Montecchi2000, p. 491	~	~	Tul. & C. Tul.	Hungary	Nagymaros	2007	K. Martin	GU479354	Quercus cerris	zb3533	zb3533	Z. Bratek
H. griseus	~	~	H. griseus	Montecchi2000, p. 491	~	~	Tul. & C. Tul.	Hungary	Zebegény	1998	I. Bagi	GU479303	Carpinus betulus	zb1346	zb1346	Z. Bratek
H. griseus	~	~	H. griseus	Montecchi2000, p. 491	~	~	Tul. & C. Tul.	Hungary	Budapest	2007	I. Zagyva	GU479353	Pinus sylvestris	zb3529	zb3529	Z. Bratek
H. griseus	~	~	H. griseus	Montecchi2000, p. 491	~	~	Tul. & C. Tul.	Hungary	Budapest	1999	I. Bagi, L. Albert	GU479310	Quercus cerris	zb1551	zb1551	Z. Bratek
H. griseus	~	~	H. griseus	Montecchi2000, p. 491	~	~	Tul. & C. Tul.	Hungary	Budapest	2006	I. Zagyva	GU479350	Pinus sp., Quercus sp.	zb3238	zb3238	Z. Bratek
H. griseus	~	~	H. griseus	Montecchi2000, p. 491	~	~	Tul. & C. Tul.	Hungary	Herceghalom	1998	Z. Bratek et al.	GU479304	Salix alba	zb1436	zb1436	Z. Bratek
H. griseus	~	~	H. griseus	Montecchi2000, p. 491	~	~	Tul. & C. Tul.	Hungary	Aszód	1995	Z. Bratek	GU479364	Quercus robur	zb499	zb499	Z. Bratek
H. griseus	~	~	H. griseus	Montecchi2000, p. 491	~	~	Tul. & C. Tul.	Hungary	Visnye	1997	I. Bagi	GU479299	Fagus sylvatica	zb1208	zb1208	Z. Bratek
H. griseus	~	~	H. griseus	Montecchi2000, p. 491	~	~	Tul. & C. Tul.	Romania	Rugăneşti	1997	D. Váry	GU479301	no data	zb1319	zb1319	Z. Bratek
H. griseus	~	~	H. griseus	Montecchi2000, p. 491	~	~	Tul. & C. Tul.	Hungary	Vértesszőlős	1996	Z. Bratek	GU479297	Carpinus betulus, Quercus cerris	zb1089	zb1089	Z. Bratek
H. griseus	~	~	H. griseus	Montecchi2000, p. 491	~	~	Tul. & C. Tul.	Hungary	Pilisszentkereszt	1996	L. Albert	GU479298	Carpinus betulus, Tilia sp.	zb1153b	zb1153	Z. Bratek
H. griseus	~	~	H. griseus	Montecchi2000, p. 491	~	~	Tul. & C. Tul.	Hungary	Budapest	1992	Z. Bratek	GU479362	Quercus cerris	zb40	zb40	Z. Bratek
H. griseus	~	~	H. griseus	Montecchi2000, p. 491	~	~	Tul. & C. Tul.	Hungary	Nagymaros	2007	K. Martin	GU479356	Quercus cerris	zb3536	zb3536	Z. Bratek
H. griseus	~	~	H. griseus	Montecchi2000, p. 491	~	~	Tul. & C. Tul.	Hungary	Nagymaros	2007	K. Martin	GU479355	Castanea sativa	zb3534	zb3534	Z. Bratek
H. griseus	~	~	H. griseus	Montecchi2000, p. 491	~	~	Tul. & C. Tul.	Hungary	Szigetmonostor	1975	M. Babos	GU479358	Quercus robur	zb3685	zb3685	Z. Bratek
H. griseus	~	~	H. griseus	Montecchi2000, p. 491	~	~	Tul. & C. Tul.	Hungary	Drávafok	2007	H.V. Tóthné	GU479357	Quercus robur, Populus sp.	zb3594	zb3594	Z. Bratek
H. griseus	~	~	H. griseus	Montecchi2000, p. 491	~	~	Tul. & C. Tul.	Hungary	Sopron	2000	Z. Bratek et al.	GU479328	no data	zb2105	zb2105	Z. Bratek
H. griseus	~	~	H. griseus	Montecchi2000, p. 491	~	~	Tul. & C. Tul.	Hungary	Budapest	2002	V. Kalmár	GU479340	Quercus sp., Carpinus betulus	zb2576	zb2576	Z. Bratek
H. griseus	~	~	H. griseus	Montecchi2000, p. 491	~	~	Tul. & C. Tul.	Hungary	Nagyatád	2000	I. Kiss, L. Albert	GU479326	Carpinus betulus, Alnus glutinosa	zb2074	zb2074	Z. Bratek
H. griseus	~	~	H. griseus	Montecchi2000, p. 491	~	~	Tul. & C. Tul.	Hungary	Sopron	2000	I. Kiss et al.	GU479327	Carpinus betulus, Quercus petraea, Quercus cerris, Corylus avellana	zb2097	zb2097	Z. Bratek
H. griseus	~	~	H. griseus	Montecchi2000, p. 491	~	~	Tul. & C. Tul.	Hungary	Bátorliget	1993	Z. Bratek	GU479331	Quercus robur, Corylus avellana	zb225	zb225	Z. Bratek
H. griseus	~	~	H. griseus	Montecchi2000, p. 491	~	~	Tul. & C. Tul.	Hungary	Szendehely	1993	Z. Bratek	GU479336	Carpinus betulus, Quercus cerris	zb242	zb 242	Z. Bratek
H. griseus	~	~	H. griseus	Montecchi2000, p. 491	~	~	Tul. & C. Tul.	Hungary	Solymár	2001	V. Erdei	GU479338	Quercus petraea, Carpinus betulus	zb2447	zb2447	Z. Bratek
H. griseus	~	~	H. griseus	Montecchi2000, p. 491	~	~	Tul. & C. Tul.	Hungary	Szigetújfalu	2002	V. Erdei	GU479339	Quercus robur	zb2494	zb2494	Z. Bratek
H. griseus	~	~	H. griseus	Montecchi2000, p. 491	~	~	Tul. & C. Tul.	Hungary	Felsőtárkány	2001	S. Vásárhelyi	GU479333	Carpinus betulus, Fagus sylvatica	zb2324	zb2324	Z. Bratek
H. griseus	~	~	H. griseus	Montecchi2000, p. 491	~	~	Tul. & C. Tul.	Hungary	Pusztavacs	1999	F. Kovács et al.	GU479312	Quercus robur	zb1612	zb1612	Z. Bratek
H. griseus	~	~	H. griseus	Montecchi2000, p. 491	~	~	Tul. & C. Tul.	Hungary	Hangony	1992	Z. Bratek	GU479315	Alnus glutinosa, Populus tremula, Populus sp., Salix alba	zb168	zb168	Z. Bratek
H. griseus	~	~	H. griseus	Montecchi2000, p. 491	~	~	Tul. & C. Tul.	Hungary	Budapest	1992	Z. Bratek	GU479349	Carpinus betulus	zb321	zb321	Z. Bratek
H. griseus	~	~	H. griseus	Montecchi2000, p. 491	~	~	Tul. & C. Tul.	Hungary	Budapest	1994	Z. Bratek et al.	GU479348	no data	zb2985	zb2985	Z. Bratek
H. griseus	~	~	H. griseus	Montecchi2000, p. 491	~	~	Tul. & C. Tul.	Hungary	Jászágó	2003	I. Mike	GU479346	Quercus robur	zb2825	zb2825	Z. Bratek
H. griseus	~	~	H. griseus	Montecchi2000, p. 491	~	~	Tul. & C. Tul.	Hungary	Zsadány	2007	I. Zagyva, A.G. Csorbainé	GU479322	Quercus robur	zb20070602	zb3712	Z. Bratek
H. griseus	~	~	H. griseus	Montecchi2000, p. 491	~	~	Tul. & C. Tul.	Hungary	Kishajmás	2000	V. Erdei, T. Tobler	GU479325	Corylus avellana	zb2028	zb2028	Z. Bratek
H. griseus	~	~	H. griseus	Montecchi2000, p. 491	~	~	Tul. & C. Tul.	Montenegro	Bar	2002	V. Erdei, T. Tobler	GU479343	Carpinus orientalis, Quercus sp.	zb2626	zb2626	Z. Bratek
H. griseus	H. populetorum	Montecchi2000, p. 491	H. griseus	Montecchi2000, p. 491	H. populetorum	Soehner1962, p. 35	Tul. & C. Tul.	Germany	Plötzkauer Auwald	~	G. Hensel	GU479251	Corylus avellana	it16_1	040605GH	G. Hensel
H. griseus	H. vulgaris	Montecchi2000, p. 499	H. griseus	Montecchi2000, p. 491	H. vulgaris	Soehner1962, p. 77	Tul. & C. Tul.	Germany	Merseburg	~	G. Hensel	GU479246	Carpinus betulus	it14_3	031106GH	G. Hensel
H. griseus	H. vulgaris	Montecchi2000, p. 499	H. griseus	Montecchi2000, p. 491	H. vulgaris	Soehner1962, p. 77	Tul. & C. Tul.	Germany	Merseburg	~	G. Hensel	GU479245	Carpinus betulus	it14_2	031106GH	G. Hensel
H. griseus	H. vulgaris	Montecchi2000, p. 499	H. griseus	Montecchi2000, p. 491	H. vulgaris	Soehner1962, p. 77	Tul. & C. Tul.	Germany	Freyburg	~	G. Hensel	GU479244	Corylus avellana	it13_3	080802GH	G. Hensel
H. griseus	H. hessei	Montecchi2000, p. 474	H. griseus	Montecchi2000, p. 491	H. hessei	Soehner1962, p. 62	Tul. & C. Tul.	Germany	Neue Göhle	~	G. Hensel	GU479263	Quercus sp.	it3_19	210504GH	G. Hensel
H. griseus	H. hessei	Montecchi2000, p. 474	H. griseus	Montecchi2000, p. 491	H. hessei	Soehner1962, p. 62	Tul. & C. Tul.	Germany	Rühle	~	B. Stielow	GU479260	Fagus sylvatica	it2_5_1	HBS1292	B. Stielow
H. griseus	H. hessei	Montecchi2000, p. 474	H. griseus	Montecchi2000, p. 491	H. hessei	Soehner1962, p. 62	Tul. & C. Tul.	Germany	Holleben	~	G. Hensel	GU479257	Corylus avellana	it2_18	230503GH	G. Hensel
H. griseus	H. populetorum	Montecchi2000, p. 491	H. griseus	Montecchi2000, p. 491	H. populetorum	Soehner1962, p. 35	Tul. & C. Tul.	Germany	Plötzkauer Auwald	~	G. Hensel	GU479252	Tilia sp.	it16_1_1	031106GH	G. Hensel
H. griseus	~	~	H. griseus	Montecchi2000, p. 491	~	~	Tul. & C. Tul.	Luxembourg	Duoblange	2003	D. Thoen	GU479294	Fagus sylvatica	dt8456	dt8456	D. Thoen
H. griseus	~	~	H. griseus	Montecchi2000, p. 491	~	~	Tul. & C. Tul.	Belgium	Nismes	1989	D. Thoen	GU479291	Carpinus betulus	dt8102	dt8102	D. Thoen
H. griseus	~	~	H. griseus	Montecchi2000, p. 491	~	~	Tul. & C. Tul.	Luxembourg	Leudelange	2001	B. Schulteis	GU479290	Corylus avellana	bs166_01	bs166_01	B. Schulteis
H. griseus	~	~	H. griseus	Montecchi2000, p. 491	~	~	Tul. & C. Tul.	Hungary	Aszód	1991	Z. Bratek	GU479289	Quercus robur	aszodvt_1991	zb33	Z. Bratek
H. griseus	H. vulgaris	Montecchi2000, p. 499	H. griseus	Montecchi2000, p. 491	H. vulgaris	Soehner1962, p. 77	Tul. & C. Tul.	Germany	Freyburg	~	G. Hensel	GU479243	Corylus avellana	it13_2	080802GH	G. Hensel
H. griseus	H. lycoperdineus	Montecchi2000, p. 481	H. griseus	Montecchi2000, p. 491	H. lycoperdineus	Soehner1962, p. 33	Tul. & C. Tul.	Germany	Döllnitz Auwald	~	G. Hensel	GU479236	Quercus sp.	it11_2	270806GH	G. Hensel
H. griseus	H. vulgaris	Montecchi2000, p. 499	H. griseus	Montecchi2000, p. 491	H. griseus	Soehner1962, p. 34	Tul. & C. Tul.	Germany	Rühle	~	B. Stielow	GU479230	Fagus sylvatica	it1_5_1	HBS1288	B. Stielow
H. griseus	H. vulgaris	Montecchi2000, p. 499	H. griseus	Montecchi2000, p. 491	H. griseus	Soehner1962, p. 34	Tul. & C. Tul.	Germany	Freyburg am Kreisel	~	G. Hensel	GU479226	Corylus avellana	it1_17	231103GH	G. Hensel
H. griseus	H. hessei	Montecchi2000, p. 474	H. griseus	Montecchi2000, p. 491	H. hessei	Soehner1962, p. 62	Tul. & C. Tul.	Germany	Rühle	~	B. Stielow	GU479267	Corylus avellana	it3_5_1	HBS1298	B. Stielow
H. griseus	H. hessei	Montecchi2000, p. 474	H. griseus	Montecchi2000, p. 491	H. hessei	Soehner1962, p. 62	Tul. & C. Tul.	Germany	Rühle	~	B. Stielow	GU479271	Corylus avellana	it4_5_1	HBS1299	B. Stielow
H. griseus	H. hessei	Montecchi2000, p. 474	H. griseus	Montecchi2000, p. 491	H. hessei	Soehner1962, p. 62	Tul. & C. Tul.	Germany	Mücheln	~	G. Hensel	GU479269	Tilia sp.	it4_20	040606GH	G. Hensel
H. griseus	~	~	H. griseus	Montecchi2000, p. 491	~	~	Tul. & C. Tul.	Hungary	Cserépfalu	1996	J. Pelles	GU479295	Carpinus betulus, Quercus cerris	zb1068	zb1068	Z. Bratek
H. griseus	~	~	H. griseus	Montecchi2000, p. 491	~	~	Tul. & C. Tul.	Montenegro	Bar	2002	V. Erdei et al.	GU479342	Quercus sp., Carpinus orientalis	zb2625	zb2625	Z. Bratek
H. huthii	H. pruinatus	Soehner1962, p. 62	H. pruinatus	Soehner1962, p. 62	H. pruinatus	Soehner1962, p. 62	R. Hesse	Germany	Stolberg	~	G. Hensel	GU479242	Corylus avellana	it12_3_1	130708GH	G. Hensel
H. huthii	~	~	H. pruinatus	Soehner1962, p. 62	~	~	R. Hesse	Hungary	Kemence	1992	Z. Bratek	GU479366	Alnus glutinosa	zb95	zb95	Z. Bratek
H. huthii	H. pruinatus	Soehner1962, p. 62	H. pruinatus	Soehner1962, p. 62	H. pruinatus	Soehner1962, p. 62	R. Hesse	Germany	Balgstadt	~	G. Hensel	GU479240	Tilia sp.	it12_2	211008GH	G. Hensel
H. huthii	H. pruinatus	Soehner1962, p. 62	H. pruinatus	Soehner1962, p. 62	H. pruinatus	Soehner1962, p. 62	R. Hesse	Germany	Balgstadt	~	G. Hensel	GU479241	Tilia sp.	it12_3	211008GH	G. Hensel
H. intermedius	H. rehsteineri	Montecchi2000, p. 494	H. rehsteineri	Montecchi2000, p. 494	H. tener	Soehner1962, p. 67	Bucholtz	Germany	Hainfeld	~	G. Hensel	GU479254	Fagus sylvatica	it16_3	060708GH	G. Hensel
H. intermedius	H. rehsteineri	Montecchi2000, p. 494	H. rehsteineri	Montecchi2000, p. 494	H. tener	Soehner1962, p. 67	Bucholtz	Germany	Hainfeld	~	G. Hensel	GU479253	Fagus sylvatica	it16_2	060708GH	G. Hensel
H. intermedius	H. rehsteineri	Montecchi2000, p. 494	H. rehsteineri	Montecchi2000, p. 494	H. rehsteineri	Soehner1962, p. 44	Bucholtz	Germany	Kassel	~	B. Stielow	GU479229	Fagus sylvatica	it1_4_1	HBS1338	B. Stielow
H. intermedius	~	~	H. rehsteineri	Montecchi2000, p. 494	~	~	Bucholtz	Hungary	Visnye	1997	O.A. Fekete, Z. Bratek	GU479300	Tilia platyphyllos, Carpinus betulus, Quercus petraea, Corylus avellana	zb1217	zb1217	Z. Bratek
H. luteus (var. luteus)	~	~	H. luteus (var. luteus)	Montecchi2000, p. 477	~	~	Vittad.	Hungary	Budapest	1999	I. Bagi, Z. Bratek	GU479321	no data	zb1940	zb1940	Z. Bratek
H. luteus (var. luteus)	~	~	H. luteus (var. luteus)	Montecchi2000, p. 477	~	~	Vittad.	Hungary	Budapest	1999	L. Albert	GU479318	no data	zb1818	zb1818	Z. Bratek
H. luteus (var. luteus)	H. luteus (var. luteus)	Montecchi2000, p. 477	H. luteus (var. luteus)	Montecchi2000, p. 477	H. luteus (var. luteus)	Soehner1962, p. 28	Vittad.	Germany	Balgstadt	~	G. Hensel	GU479277	Carpinus betulus	it6_22	231008GH	G. Hensel
H. luteus (var. luteus)	~	~	H. luteus (var. luteus)	Montecchi2000, p. 477	~	~	Vittad.	Hungary	Budapest	2002	L. Albert	GU479341	Quercus pubescens	zb2603	zb2603	Z. Bratek
H. luteus (var. luteus)	~	~	H. luteus (var. luteus)	Montecchi2000, p. 477	~	~	Vacek	Hungary	Zebegény	1998	I. Bagi	GU479302	Carpinus betulus	zb1342	zb1342	Z. Bratek
H. luteus (var. luteus)	H. luteus (var. luteus)	Montecchi2000, p. 477	H. luteus (var. luteus)	Montecchi2000, p. 477	H. pilosiusculus	Soehner1962, p. 87	Vittad.	Germany	Plötzkauer Auwald	~	G. Hensel	GU479237	Quercus sp.	it11_3_1	260809GH	G. Hensel
H. luteus (var. luteus)	~	~	H. luteus (var. luteus)	Montecchi2000, p. 477	~	~	Vacek	Hungary	Mátraverebély	1998	T. Tóbler	GU479306	Quercus sp., Carpinus betulus	zb1457	zb1457	Z. Bratek
H. luteus (var. luteus)	~	~	H. luteus (var. luteus)	Montecchi2000, p. 477	~	~	Vittad.	Hungary	Miskolc	2000	T. Mezősi	GU479330	no data	zb2212	zb2212	Z. Bratek
H. luteus (var. subfuscus)	H. luteus (var. subfuscus)	Montecchi2000, p. 479	H. luteus (var. subfuscus)	Montecchi2000, p. 479	H. luteus (var. subfuscus)	Soehner1962, p. 29	Soehner	Germany	Plötzkauer Auwald	~	G. Hensel	GU479274	Quercus sp.	it5_21_6	121105GH	G. Hensel
H. luteus (var. subfuscus)	~	~	H. luteus (var. subfuscus)	Montecchi2000, p. 479	~	~	Soehner	Hungary	Budapest	1992	L. Albert, Z. Bratek	GU479359	Carpinus betulus, Quercus robur, Quercus cerris	zb37	zb37	Z. Bratek
H. luteus (var. subfuscus)	~	~	H. luteus (var. subfuscus)	Montecchi2000, p. 479	~	~	Vacek	Hungary	Budapest	1993	Z. Bratek et al.	GU479334	Carpinus betulus, Fagus sylvatica, Quercus petraea, Tilia platyphyllos	zb235	zb235	Z. Bratek
H. megasporus	~	~	H. griseus	Montecchi2000, p. 491	~	~	Tul. & C. Tul.	Hungary	Budapest	1990	L. Albert	GU479352	no data	zb342	zb342	Z. Bratek
H. megasporus	H. populetorum	Montecchi2000, p. 491	H. griseus	Montecchi2000, p. 491	H. megasporus	Soehner1962, p. 82	Tul. & C. Tul.	Germany	Themar	~	G. Hensel	GU479239	Tilia sp.	it12_1	110605GH	G. Hensel
H. megasporus	~	~	H. griseus	Montecchi2000, p. 491	~	~	Tul. & C. Tul.	Hungary	Budapest	1993	Z. Bratek	GU479335	Carpinus betulus, Tilia cordata	zb236	zb236	Z. Bratek
H. megasporus	H. populetorum	Montecchi2000, p. 491	H. griseus	Montecchi2000, p. 491	H. megasporus	Soehner1962, p. 82	Tul. & C. Tul.	Germany	Braunschweig	~	B. Stielow	GU479286	Quercus sp.	it8_5_1	HBS988	B. Stielow
H. niveus	~	~	H. niveus	Montecchi2000, p. 486	~	~	Vittad.	Hungary	Kerecseny	1999	Z. Bratek, P. Gfellner	GU479320	Carpinus betulus	zb1896	zb1896	Z. Bratek
H. niveus	H. niveus	Montecchi2000, p. 486	H. niveus	Montecchi2000, p. 486	H. mutabilis	Soehner1962, p. 68	Vittad.	Germany	Elm	~	B. Stielow	GU479235	Fagus sylvatica	it10_5_1	HBS1088	B. Stielow
H. niveus	~	~	H. niveus	Montecchi2000, p. 486	~	~	Vittad.	Hungary	Kunbaracs	1999	K. Halász et al.	GU479314	Corylus avellana	zb1678	zb1678	Z. Bratek
H. niveus	H. niveus	Montecchi2000, p. 486	H. niveus	Montecchi2000, p. 486	H. mutabilis	Soehner1962, p. 68	Vittad.	Germany	Elm	~	B. Stielow	GU479288	Fagus sylvatica	it9_5_1	HBS1087	B. Stielow
H. niveus	~	~	H. niveus	Montecchi2000, p. 486	~	~	Vittad.	Hungary	Budapest	1998	J. Szakács	GU479307	Quercus robur	zb1461	zb1461	Z. Bratek
H. niveus	H. niveus	Montecchi2000, p. 486	H. niveus	Montecchi2000, p. 486	H. niveus	Soehner1962, p. 70	Vittad.	Germany	Wangen	~	G. Hensel	GU479255	Tilia sp.	it17_3	190708GH	G. Hensel
H. niveus	~	~	H. niveus	Montecchi2000, p. 486	~	~	Vittad.	Hungary	Abaliget	1991	Z. Bratek et al.	GU479344	Quercus sp., Carpinus betulus	zb28	zb28	Z. Bratek
H. niveus	H. niveus	Montecchi2000, p. 486	H. niveus	Montecchi2000, p. 486	H. niveus	Soehner1962, p. 70	Vittad.	Germany	Freyburg	~	G. Hensel	GU479256	Quercus sp.	it18_3	280603GH	G. Hensel
H. pruinatus	~	~	H. pruinatus	Soehner1962, p. 62	~	~	R. Hesse	Hungary	Pécs	1998	T. Tóbler	GU479308	Quercus pubescens	zb1485	zb1485	Z. Bratek
H. rehsteineri	H. rehsteineri	Montecchi2000, p. 494	H. rehsteineri	Montecchi2000, p. 494	H. decorus	Soehner1962, p. 37	Bucholtz	Germany	Rühle	~	B. Stielow	GU479266	Fagus sylvatica	it3_4_1	HBS1287	B. Stielow
H. rehsteineri	~	~	H. rehsteineri	Montecchi2000, p. 494	~	~	Bucholtz	Hungary	Nagyrákos	1992	Z. Bratek, L. Varga	GU479365	no data	zb63	zb63	Z. Bratek
H. rehsteineri	~	~	H. rehsteineri	Montecchi2000, p. 494	~	~	Bucholtz	Hungary	Kerkáskápolna	1995	Z. Bratek, Z. Lukács	GU479363	Picea abies	zb483	zb483	Z. Bratek
H. rehsteineri	~	~	H. rehsteineri	Montecchi2000, p. 494	~	~	Bucholtz	Luxembourg	Schengen	2003	D. Thoen	GU479293	Picea abies	dt8455	dt8455	D. Thoen
H. rehsteineri	~	~	H. rehsteineri	Montecchi2000, p. 494	~	~	Bucholtz	Luxembourg	Pétange	2007	D. Thoen	GU479323	Fagus sylvatica	zb20070605	zb20070605	D. Thoen
H. rehsteineri	~	~	H. rehsteineri	Montecchi2000, p. 494	~	~	Bucholtz	Luxembourg	Halanzy	2007	D. Thoen	GU479324	Corylus avellana	zb20070814	zb20070814	D. Thoen
H. rehsteineri	~	~	H. rehsteineri	Montecchi2000, p. 494	~	~	Bucholtz	Hungary	Sellye	1998	I. Bagi, P. Gfellner	GU479309	no data	zb1503	zb1503	Z. Bratek
H. rehsteineri	H. rehsteineri	Montecchi2000, p. 494	H. rehsteineri	Montecchi2000, p. 494	H. rehsteineri	Soehner1962, p. 44	Bucholtz	Germany	Kassel	~	B. Stielow	GU479259	Fagus sylvatica	it2_4_1	HBS1334	B. Stielow
H. rehsteineri	~	~	H. rehsteineri	Montecchi2000, p. 494	~	~	Bucholtz	Hungary	Bogdása	1998	Z. Bratek et al.	GU479305	Carpinus betulus, Ulmus glabra	zb1453	zb1453	Z. Bratek
H. rehsteineri	~	~	H. rehsteineri	Montecchi2000, p. 494	~	~	Bucholtz	Hungary	Sellye	1999	I. Bagi	GU479319	no data	zb1842	zb1842	Z. Bratek
H. tener	H. niveus	Montecchi2000, p. 486	H. niveus	Montecchi2000, p. 486	H. tener	Soehner1962, p. 67	Vittad.	Germany	Burgliebenau	~	G. Hensel	GU479250	Corylus avellana	it15_3	300406GH	G. Hensel
H. tener	H. niveus	Montecchi2000, p. 486	H. niveus	Montecchi2000, p. 486	H. tener	Soehner1962, p. 67	Vittad.	Germany	Burgliebenau	~	G. Hensel	GU479249	Corylus avellana	it15_2	300406GH	G. Hensel
H. thwaitesii	H. thwaitesii	Montecchi2000, p. 496	H. thwaitesii	Montecchi2000, p. 496	H. submacrosporus	Soehner1962, p. 40	Berk. & Broome	Germany	Freyburg	~	G. Hensel	GU479231	Tilia sp.	it10_2	190801GH	G. Hensel
H. thwaitesii	H. thwaitesii	Montecchi2000, p. 496	H. thwaitesii	Montecchi2000, p. 496	H. thwaitesii	Soehner1962, p. 38	Berk. & Broome	Germany	Freyburg	~	G. Hensel	GU479258	Tilia sp.	it2_2	311006GH	G. Hensel
H. thwaitesii	H. thwaitesii	Montecchi2000, p. 496	H. thwaitesii	Montecchi2000, p. 496	H. submacrosporus	Soehner1962, p. 40	Berk. & Broome	Germany	Freyburg	~	G. Hensel	GU479234	Tilia sp.	it10_3	190801GH	G. Hensel
H. thwaitesii	H. thwaitesii	Montecchi2000, p. 496	H. thwaitesii	Montecchi2000, p. 496	H. knappii	Soehner1962, p. 85	Berk. & Broome	Germany	Wangen	~	G. Hensel	GU479287	Quercus sp.	it9_2	090704GH	G. Hensel
H. thwaitesii	H. thwaitesii	Montecchi2000, p. 496	H. thwaitesii	Montecchi2000, p. 496	H. thwaitesii	Soehner1962, p. 38	Berk. & Broome	Germany	Dollgower See	~	G. Hensel	GU479264	Sambucus niger	it3_2	230906GH	G. Hensel
H. thwaitesii	H. thwaitesii	Montecchi2000, p. 496	H. thwaitesii	Montecchi2000, p. 496	H. thwaitesii	Soehner1962, p. 38	Berk. & Broome	Germany	Dollgower See	~	G. Hensel	GU479265	Sambucus niger	it3_3	230906GH	G. Hensel
