# Supplementary material for: Species Delimitation in Taxonomically Difficult Fungi: The Case of Hymenogaster
Source: PLoS One. 2011 Jan 25;6(1):e15614. doi: 10.1371/journal.pone.0015614 (PMC3027480; doi:10.1371/journal.pone.0015614)
Supplement: File S4 — Measurements of basidiospore length and width in CSV format. (CSV) [file pone.0015614.s004.csv]

Specimen	Length	Width	Cluster
zb28	16.91	14.91	22
zb28	15.17	10.25	22
zb28	17.31	9.4	22
zb28	12.85	9.6	22
zb28	16.05	11.35	22
zb28	12.51	10.12	22
zb28	14.4	10.91	22
zb28	15.18	10.83	22
zb28	13.38	9.8	22
zb28	12.69	8.04	22
zb1461	17.78	11.34	3
zb1461	16.04	10.47	3
zb1461	17.16	11.98	3
zb1461	15.28	11.78	3
zb1461	17.84	12.91	3
zb1461	18.34	12.72	3
zb1461	15.29	11.03	3
zb1461	16.56	12.57	3
zb1461	18.13	11.31	3
zb1461	13.01	11.21	3
zb1896	14.25	12.03	21
zb1896	11.96	8.92	21
zb1896	13.93	8.97	21
zb1896	11.1	7.27	21
zb1896	12.4	10.78	21
zb1896	12.15	9.46	21
zb1896	13.89	11.89	21
zb1896	12.3	10.29	21
zb1896	10.55	7.95	21
zb1896	9.48	9.18	21
it18_3	11.16	9.28	15
it18_3	12.76	8.82	15
it18_3	15.73	11.32	15
it18_3	10.39	6.34	15
it18_3	12.74	9.82	15
it18_3	16.91	11.67	15
it18_3	16.11	11.91	15
it18_3	11.93	8.94	15
it18_3	14.67	10.6	15
it18_3	11.84	8.75	15
it17_3	14.45	12.27	0
it17_3	15.2	12.28	0
it17_3	14.37	9.77	0
it17_3	15.6	9.09	0
it17_3	14.81	9.4	0
it17_3	16.17	11	0
it17_3	14.47	10.35	0
it17_3	15.32	13.21	0
it17_3	13.01	9.17	0
it17_3	11.89	7.48	0
it17_3	9.11	6.46	0
it17_3	9.7	7.56	0
it17_3	9.94	9.94	0
it10_5_1	17.9	10.85	0
it10_5_1	13.55	10.54	0
it10_5_1	16.57	11.06	0
it10_5_1	13.71	10.84	0
it10_5_1	17.07	9.44	0
it10_5_1	18.17	10.63	0
it10_5_1	16.59	12.75	0
it10_5_1	17.58	11.2	0
it10_5_1	17.38	11.03	0
it10_5_1	14.38	10.16	0
it9_5_1	16.32	10.35	22
it9_5_1	13.86	15.51	22
it9_5_1	17.32	13.39	22
it9_5_1	12.27	9.55	22
it9_5_1	16.3	14.66	22
it9_5_1	15.73	12.76	22
it9_5_1	15.2	12.73	22
it9_5_1	12.69	12.69	22
it9_5_1	9.71	9.71	22
it9_5_1	13.46	13.46	22
it15_2	13.48	8.98	11
it15_2	15.41	9.61	11
it15_2	16	9.86	11
it15_2	14.3	9.99	11
it15_2	14.46	8.41	11
it15_2	15.05	10.91	11
it15_2	15.41	10.16	11
it15_2	14.4	8.37	11
it15_2	15.45	10.03	11
it15_2	13.77	9.01	11
it10_26	15.27	8.74	1
it10_26	14.81	9.85	1
it10_26	15.41	10.57	1
it10_26	13.19	9.67	1
it10_26	14.41	9.09	1
it10_26	12.51	7.63	1
it10_26	14.64	9.27	1
it10_26	15.88	9.71	1
it10_26	13.57	9.82	1
it10_26	13.55	9.76	1
it10_26_2	15.58	13.55	1
it10_26_2	17.44	13.04	1
it10_26_2	14.82	12.95	1
it10_26_2	16.36	13.21	1
it10_26_2	17.9	13.29	1
it10_26_2	15.2	11.17	1
it10_26_2	15.15	12.39	1
it10_26_2	16.64	11.19	1
it10_26_2	15.88	11.77	1
it10_26_2	15.75	13.84	1
it6_3	15.52	9.67	1
it6_3	15.34	10.47	1
it6_3	15.35	8.24	1
it6_3	16.17	10.69	1
it6_3	11.77	9.58	1
it6_3	12.41	6.73	1
it6_3	14.4	10.08	1
it6_3	15.34	8.27	1
it6_3	14.41	7.2	1
it6_3	15.55	7.88	1
it5_2	15.18	9.49	1
it5_2	14.57	9.79	1
it5_2	13.56	9.01	1
it5_2	10.37	8.27	1
it5_2	14.31	8.31	1
it5_2	16.73	8.76	1
it5_2	14.85	9.01	1
it5_2	13.81	9.52	1
it5_2	13.53	8.95	1
it5_2	13.83	8.94	1
it1_3	14.28	9.17	1
it1_3	13.71	10.06	1
it1_3	14	10.26	1
it1_3	14.9	7.97	1
it1_3	14.91	9.76	1
it1_3	13.28	8.98	1
it1_3	15.91	9.77	1
it1_3	13.82	9.39	1
it1_3	13.84	9.86	1
it1_3	13.86	8.4	1
bs166_01	26.62	13.27	18
bs166_01	24.43	12.65	18
bs166_01	12.86	9.59	18
bs166_01	20.72	11.75	18
bs166_01	20.09	13.27	18
bs166_01	22.47	12.86	18
bs166_01	21.36	13.01	18
bs166_01	21.66	10.83	18
bs166_01	18.81	12.19	18
bs166_01	20.03	12.23	18
dt8102	22.06	10.26	18
dt8102	21.21	11.69	18
dt8102	19.41	11.56	18
dt8102	22.55	13.27	18
dt8102	22.65	12.83	18
dt8102	24.02	11.78	18
dt8102	23.85	11	18
dt8102	28.06	10.28	18
dt8102	21.27	12.27	18
dt8102	18.32	9.78	18
dt8456	24.24	10.05	18
dt8456	26.8	9.96	18
dt8456	23.62	10.08	18
dt8456	22.13	9.59	18
dt8456	16.62	10.26	18
dt8456	23.45	10.95	18
dt8456	17.78	9.53	18
dt8456	19.98	10.33	18
dt8456	22.65	9.19	18
dt8456	22.6	11.04	18
zb499	21.36	14.32	18
zb499	22.9	14.58	18
zb499	26.6	12.35	18
zb499	24.1	13.58	18
zb499	19.44	13.47	18
zb499	22.22	13.68	18
zb499	24.94	16.62	18
zb499	20.7	18.31	18
zb499	24.03	17.23	18
zb499	17.77	12.74	18
zb499	24.78	12.45	18
zb1068	24.22	15.32	18
zb1068	26.58	12.44	18
zb1068	24.88	11.69	18
zb1068	26.33	13.31	18
zb1068	25.39	13.89	18
zb1068	24.06	11.82	18
zb1068	22.32	10.78	18
zb1068	19.13	10.1	18
zb1068	21.88	12.64	18
zb1068	24.83	12.1	18
zb1089	22.87	11.76	18
zb1089	27.73	14.93	18
zb1089	21.79	12.39	18
zb1089	27.62	17.89	18
zb1089	21.78	10.12	18
zb1089	28.09	14.55	18
zb1089	23.43	10.68	18
zb1089	24.94	10.9	18
zb1089	17.15	11.35	18
zb1089	25.45	14.39	18
zb1153b	15.43	12.85	18
zb1153b	15.13	11.08	18
zb1153b	14.92	13.28	18
zb1153b	15.47	11.77	18
zb1153b	15.27	10.81	18
zb1153b	18.8	13.86	18
zb1153b	16.38	12.52	18
zb1153b	14.45	12.15	18
zb1153b	16.33	8.62	18
zb1153b	20.45	15.38	18
zb1153b	15.1	12.14	18
zb1153b	11.44	10.64	18
zb1612	22.84	15.38	18
zb1612	25.93	13.49	18
zb1612	24.66	16.05	18
zb1612	20.99	14.4	18
zb1612	22.36	14.64	18
zb1612	25.68	15.28	18
zb1612	23.09	15.39	18
zb1612	24.78	16.5	18
zb1612	23.54	13.38	18
zb1612	20.2	12.4	18
zb1612	25.29	19.79	18
zb2028	32.65	16.89	18
zb2028	32.22	17.53	18
zb2028	25.58	13.65	18
zb2028	30.1	20.03	18
zb2028	30.84	16.38	18
zb2028	30.74	16.42	18
zb2028	31.05	17.95	18
zb2028	29.41	16.63	18
zb2028	29.76	15.92	18
zb2028	32.09	15.81	18
zb2074	20.71	12.91	18
zb2074	21.7	11.75	18
zb2074	21.99	8.89	18
zb2074	24.93	13.01	18
zb2074	23.11	9.97	18
zb2074	25.18	12.44	18
zb2074	22.28	8.59	18
zb2074	23.06	8.92	18
zb2074	23.17	12.81	18
zb2074	21.99	11.75	18
zb2576	29.08	21.6	18
zb2576	26.83	17.99	18
zb2576	24.8	14.55	18
zb2576	20.79	17.81	18
zb2576	22.07	15.26	18
zb2576	19.73	11.55	18
zb2576	24.86	16.04	18
zb2576	27.37	16.01	18
zb2576	29.04	16.24	18
zb2576	23.5	17.1	18
zb2576	22.53	16.49	18
zb2576	20.08	14.54	18
zb2576	22.8	15.54	18
zb2576	22.23	14.32	18
zb2625	28.98	19.33	18
zb2625	24.29	17.79	18
zb2625	24.56	12.46	18
zb2625	25.64	17.56	18
zb2625	23.01	16.15	18
zb2625	26.23	15.34	18
zb2625	23.22	16.25	18
zb2625	22.74	15.67	18
zb2625	25.13	16.83	18
zb2625	22.21	12.83	18
zb2625	23.98	12.71	18
zb2626	21.53	12.09	18
zb2626	15.13	9.19	18
zb2626	17.38	10.35	18
zb2626	17.78	10.19	18
zb2626	17.85	12.15	18
zb2626	21.18	11.35	18
zb2626	17.52	10.68	18
zb2626	18.88	11.22	18
zb2626	18.73	12.57	18
zb2626	16.69	11.71	18
zb2825	31.76	16.27	18
zb2825	28.74	14.28	18
zb2825	21.01	13.6	18
zb2825	30.67	16.14	18
zb2825	24.59	14.46	18
zb2825	18.74	12.7	18
zb2825	25.08	15.14	18
zb2825	26	11.4	18
zb2825	31.19	10.61	18
zb2825	20.73	12.24	18
zb3533	21.83	12.36	18
zb3533	22.99	10.59	18
zb3533	23.01	10.47	18
zb3533	22.96	13.79	18
zb3533	22.07	11.68	18
zb3533	21.01	13.18	18
zb3533	30.76	8.14	18
zb3533	34.8	13.38	18
zb3533	19.98	13.08	18
zb3533	28.56	10.57	18
zb3534	31.76	12.96	18
zb3534	29.94	12.23	18
zb3534	31.36	11.56	18
zb3534	24.66	13.05	18
zb3534	28.69	13.97	18
zb3534	23.18	12.97	18
zb3534	34.73	16.15	18
zb3534	27.19	14.75	18
zb3534	26.23	10.42	18
zb3534	29.32	13.33	18
zb3534	29.58	12.24	18
zb3536	25.39	11.87	18
zb3536	20.06	13.45	18
zb3536	29.32	17.26	18
zb3536	25.03	10.68	18
zb3536	25.03	12.33	18
zb3536	31.89	15.61	18
zb3536	30.81	14	18
zb3536	21.7	12.42	18
zb3536	27.22	10.15	18
zb3536	21.9	12.18	18
zb3536	19.89	11.75	18
zb3536	24.8	11.94	18
zb3536	36.22	7.16	18
zb3536	24.61	13.45	18
zb3594	19.75	10.27	18
zb3594	20.51	9.62	18
zb3594	17.96	11.1	18
zb3594	18.08	8.61	18
zb3594	19.54	9.39	18
zb3594	18.52	8.18	18
zb3594	22.16	9.91	18
zb3594	25.85	11.2	18
zb3594	18.25	8.73	18
zb3594	18.35	10.44	18
zb242	22.7	10.3	18
zb242	20.6	10.3	18
zb242	17.5	8.2	18
zb242	20.6	10.8	18
zb242	25.8	11.3	18
zb242	18.6	9.3	18
zb242	23.7	9.8	18
zb242	18.6	9.8	18
zb242	19.6	9.3	18
zb242	20.1	10.3	18
aszodvt_1991	32	15	18
aszodvt_1991	32	16	18
aszodvt_1991	25	13	18
aszodvt_1991	30	20	18
aszodvt_1991	30.8	15	18
aszodvt_1991	30.7	15	18
aszodvt_1991	30	16	18
aszodvt_1991	28	16	18
aszodvt_1991	29	15	18
aszodvt_1991	32	15	18
zb1208	16.5	8.7	18
zb1208	16.5	8.7	18
zb1208	14.4	8.2	18
zb1208	16.5	7.7	18
zb1208	14.4	8.2	18
zb1208	17.5	9.3	18
zb1208	20.6	10.3	18
zb1208	14.4	7.7	18
zb1208	17.5	8.2	18
zb1208	15.5	8.2	18
zb1319	23.38	10.86	18
zb1319	23.38	13.36	18
zb1319	18.37	10.02	18
zb1319	18.37	10.02	18
zb1319	21.71	13.36	18
zb1319	23.38	11.69	18
zb1319	21.71	11.69	18
zb1319	18.37	10.02	18
zb1319	21.71	8.35	18
zb1319	23.38	10.02	18
zb168	15.5	8.7	18
zb168	17.5	8.2	18
zb168	14.4	8.2	18
zb168	15.5	7.7	18
zb168	18.6	10.3	18
zb168	13.4	8.2	18
zb168	20.6	10.3	18
zb168	15.5	8.2	18
zb168	15.5	8.2	18
zb168	13.4	7.2	18
it2_5_1	22.78	13.25	18
it2_5_1	21.79	13.05	18
it2_5_1	22.54	11.77	18
it2_5_1	21.14	12.21	18
it2_5_1	22.6	12.69	18
it2_5_1	22.18	11.12	18
it2_5_1	24.13	12.41	18
it2_5_1	24.59	12.1	18
it2_5_1	21.34	13.41	18
it2_5_1	22.85	15.6	18
it2_18	23	13	18
it2_18	22	12	18
it2_18	23	12	18
it2_18	21	12	18
it2_18	23	12	18
it2_18	22	11	18
it2_18	23	12	18
it2_18	26	12	18
it2_18	22	13	18
it2_18	23	16	18
it4_20	23	17	18
it4_20	23	12	18
it4_20	24	13	18
it4_20	21	11	18
it4_20	23	12	18
it4_20	22	12	18
it4_20	26	13	18
it4_20	23	12	18
it4_20	23	12	18
it4_20	23	11	18
it3_19	16	8	18
it3_19	17	10	18
it3_19	18	10	18
it3_19	18	10	18
it3_19	20	10	18
it3_19	20	11	18
it3_19	23	12	18
it3_19	19	10	18
it3_19	17	11	18
it3_19	19	10	18
it14_2	19.38	11.42	18
it14_2	25.82	12.78	18
it14_2	21.44	10.84	18
it14_2	24.11	11.17	18
it14_2	22.44	11.52	18
it14_2	19.58	11.23	18
it14_2	26.03	11.81	18
it14_2	21.69	12.24	18
it14_2	23.89	10.79	18
it14_2	28.07	13.15	18
zb1346	20.88	10.02	18
zb1346	15.03	8.35	18
zb1346	18.37	10.02	18
zb1346	21.71	10.02	18
zb1346	20.04	10.02	18
zb1346	16.7	11.69	18
zb1346	20.04	10.02	18
zb1346	18.37	8.35	18
zb1346	16.7	10.02	18
zb1346	18.37	10.86	18
it3_5_1	16.13	8	18
it3_5_1	16.7	10.96	18
it3_5_1	18.04	10.09	18
it3_5_1	18.42	11.29	18
it3_5_1	23.85	9.76	18
it3_5_1	28.13	11.12	18
it3_5_1	22.82	11.5	18
it3_5_1	18.7	10.03	18
it3_5_1	17.25	10.69	18
it3_5_1	19.32	10.37	18
it4_5_1	25.13	17.16	18
it4_5_1	22.89	11.67	18
it4_5_1	23.87	12.53	18
it4_5_1	20.54	11.12	18
it4_5_1	23.36	14.43	18
it4_5_1	22.3	13.55	18
it4_5_1	25.71	14.83	18
it4_5_1	21.71	11.97	18
it4_5_1	19.54	13.01	18
it4_5_1	20.25	10.98	18
it1_5_1	23.58	9.48	18
it1_5_1	26.29	11.65	18
it1_5_1	25.04	9.86	18
it1_5_1	32.52	13.28	18
it1_5_1	25.72	11.27	18
it1_5_1	25.41	10.39	18
it1_5_1	22.18	10.24	18
it1_5_1	26.16	10.08	18
it1_5_1	20.31	12.43	18
it1_5_1	25.69	10.54	18
it1_17	27.38	12.25	18
it1_17	25.72	11.14	18
it1_17	21.49	10.38	18
it1_17	23.58	12.27	18
it1_17	22.03	10.16	18
it1_17	28.51	11.32	18
it1_17	27.69	9.94	18
it1_17	22.56	8.98	18
it1_17	24.24	11.68	18
it1_17	17.67	9.02	18
it13_2	19.88	10.65	18
it13_2	20.27	10.96	18
it13_2	13.3	18.32	18
it13_2	20.33	9.36	18
it13_2	17.42	9.27	18
it13_2	22.04	11.5	18
it13_2	19.78	10.32	18
it13_2	17.13	9.79	18
it13_2	20.64	11.14	18
it13_2	21.76	8.82	18
zb1436	20.04	11.69	18
zb1436	21.71	8.35	18
zb1436	20.04	11.69	18
zb1436	24.22	11.69	18
zb1436	20.04	10.86	18
zb1436	23.38	11.69	18
zb1436	24.22	11.69	18
zb1436	25.05	11.69	18
zb1436	26.72	13.36	18
zb1436	23.38	10.86	18
it16_1_1	29.75	14.19	18
it16_1_1	26.7	13.11	18
it16_1_1	25.8	12.48	18
it16_1_1	28.1	12.84	18
it16_1_1	24.6	10.55	18
it16_1_1	28.73	12.27	18
it16_1_1	26.27	10.8	18
it16_1_1	25.05	15.19	18
it16_1_1	27.34	13.84	18
it16_1_1	27.67	12.54	18
zb3685	15	9.8	18
zb3685	17.7	10.4	18
zb3685	16.6	10.4	18
zb3685	15.6	10.4	18
zb3685	16.6	10.4	18
zb3685	16.6	9.4	18
zb3685	16.6	10.4	18
zb3685	16.6	9.9	18
zb3685	15.6	9.4	18
zb3685	16.6	10.4	18
zb2447	18.8	11.4	18
zb2447	20.8	12.4	18
zb2447	20.8	11.4	18
zb2447	16.1	10.4	18
zb2447	21.8	12.4	18
zb2447	20.8	12.9	18
zb2447	20.8	11.9	18
zb2447	20.8	11.4	18
zb2447	19.1	11.9	18
zb2447	22.8	12.8	18
zb2985	19.8	10.9	18
zb2985	21.8	11.4	18
zb2985	17.7	9.4	18
zb2985	19.2	11.4	18
zb2985	21.8	12.4	18
zb2985	19.8	11.9	18
zb2985	19.8	11.9	18
zb2985	18.8	11.4	18
zb2985	22.8	12.9	18
zb2985	23	12.9	18
zb3529	22.8	11.9	18
zb3529	21.8	11.4	18
zb3529	22.8	12.4	18
zb3529	21.8	11.4	18
zb3529	23.9	11.9	18
zb3529	22.8	12.4	18
zb3529	20.8	11.4	18
zb3529	22.8	12.4	18
zb3529	26	12.4	18
zb3529	25	11.9	18
zb1551	22.8	13.5	18
zb1551	20.3	13.5	18
zb1551	20.8	12.4	18
zb1551	20.8	12.9	18
zb1551	19.8	12.9	18
zb1551	16.6	10.4	18
zb1551	18.8	13.5	18
zb1551	20.8	12.4	18
zb1551	20.3	12.4	18
zb1551	18.6	10.4	18
zb2105	20.6	12.4	18
zb2105	17.5	11.3	18
zb2105	18.6	11.3	18
zb2105	20.6	12.4	18
zb2105	17.5	12.4	18
zb2105	19.6	12.4	18
zb2105	14.9	9.8	18
zb2105	19.6	9.8	18
zb2105	17.5	11.8	18
zb2105	16.5	11.3	18
zb2097	16.7	10.86	18
zb2097	21.71	11.69	18
zb2097	20.04	11.69	18
zb2097	20.04	10.86	18
zb2097	16.7	10.02	18
zb2097	16.7	10.02	18
zb2097	18.37	13.36	18
zb2097	23.38	11.69	18
zb2097	20.04	10.02	18
zb2097	16.7	11.69	18
zb40	20	11.8	18
zb40	16.5	11.3	18
zb40	12.4	9.8	18
zb40	16.5	11.3	18
zb40	16.5	12.4	18
zb40	17.5	11.8	18
zb40	17.5	12.4	18
zb40	17.5	12.4	18
zb40	16.5	11.3	18
zb40	17.5	11.8	18
zb2324	21.71	9.19	18
zb2324	18.37	8.35	18
zb2324	21.71	8.35	18
zb2324	23.38	8.35	18
zb2324	20.04	9.19	18
zb2324	20.04	10.86	18
zb2324	20.04	8.35	18
zb2324	18.37	8.35	18
zb2324	18.37	9.19	18
zb2324	21.71	9.19	18
zb20070602	25	12.5	18
zb20070602	22.5	13.75	18
zb20070602	22.5	12.5	18
zb20070602	17.5	11.25	18
zb20070602	22.5	12.5	18
zb20070602	25	13.75	18
zb20070602	23.75	11.25	18
zb20070602	22.5	11.25	18
zb20070602	26.25	12.5	18
zb20070602	25	13.75	18
it16_1	22.62	13.01	18
it16_1	21.45	12.19	18
it16_1	21.14	11.38	18
it16_1	21.33	14.3	18
it16_1	25.48	11.76	18
it16_1	25.2	13.71	18
it16_1	22.35	15.2	18
it16_1	18.6	10.72	18
it16_1	24.43	13.01	18
it16_1	22.54	15.66	18
zb2494	23.38	11.69	18
zb2494	20.04	10.02	18
zb2494	23.38	10.02	18
zb2494	25.05	10.02	18
zb2494	20.04	10.02	18
zb2494	23.38	11.69	18
zb2494	23.38	8.35	18
zb2494	25.05	11.69	18
zb2494	23.38	15.03	18
zb2494	25.05	9.19	18
zb236	26.62	13.86	4
zb236	23.24	16.38	4
zb236	21.23	14.61	4
zb236	26.47	15.58	4
zb236	25.64	14.91	4
zb236	23.93	15.62	4
zb236	27.64	13.47	4
zb236	23.43	14.81	4
zb236	21.22	13.69	4
zb236	27.97	15.04	4
zb342	19.59	12.13	4
zb342	24.16	12.46	4
zb342	20.17	9.86	4
zb342	22.24	11.66	4
zb342	22.1	11.9	4
zb342	25.68	14.35	4
zb342	22.22	14.28	4
zb342	19.66	10.9	4
zb342	18.27	7	4
zb342	15.95	11.28	4
zb342	19.96	8.36	4
it12_1	27.21	13.89	4
it12_1	25.78	11.82	4
it12_1	30.26	15.83	4
it12_1	23.17	14.06	4
it12_1	26.72	11.43	4
it12_1	20.22	12.18	4
it12_1	31.45	13.02	4
it12_1	25.94	12.61	4
it12_1	25.17	14.4	4
it8_5_1	35.91	16.07	4
it8_5_1	28.17	12.84	4
it8_5_1	37	18.78	4
it8_5_1	26.77	12.49	4
it8_5_1	27.65	9.76	4
it8_5_1	35.23	16.05	4
it8_5_1	26.14	11.06	4
it8_5_1	27.41	11.03	4
it8_5_1	35.59	14.67	4
it8_5_1	25.2	14.15	4
it9_2	18.7	8.94	16
it9_2	16.71	9.04	16
it9_2	22.06	10.92	16
it9_2	16.37	8.12	16
it9_2	19.52	8.98	16
it9_2	18.36	10.33	16
it9_2	16.72	9.68	16
it9_2	18.91	8.86	16
it9_2	16.54	9.22	16
it9_2	17.06	11.38	16
it20_4_1	23.31	12.74	16
it20_4_1	25.32	11.55	16
it20_4_1	19.48	11.12	16
it20_4_1	17.76	7.55	16
it20_4_1	19.52	10.84	16
it20_4_1	21.08	9.41	16
it20_4_1	18.02	7.97	16
it20_4_1	22.55	9.68	16
it20_4_1	26.17	11.83	16
it20_4_1	22.52	6.94	16
it20_4_1	24.68	21.17	16
it3_2	23.27	16.57	16
it3_2	24.17	16.05	16
it3_2	24.36	16.64	16
it3_2	22.87	13.89	16
it3_2	19.74	14.99	16
it3_2	21.63	15.58	16
it3_2	22.25	14.45	16
it3_2	21.29	19.55	16
it3_2	20.84	15.58	16
it3_2	19.43	15.14	16
it2_2	21.05	14.62	16
it2_2	20.64	10.13	16
it2_2	18.79	12.17	16
it2_2	26.19	24.61	16
it2_2	16.78	10.09	16
it2_2	18.43	16	16
it2_2	16	14.22	16
it2_2	14.22	17.71	16
it2_2	17.71	10.35	16
it2_2	10.35	15.15	16
it2_2	15.15	14.22	16
it10_2	20.9	14.14	16
it10_2	22.9	17.16	16
it10_2	21.58	14.22	16
it10_2	23.63	16.88	16
it10_2	22.97	16.3	16
it10_2	22.12	15.84	16
it10_2	23.57	16.88	16
it10_2	20.52	18.54	16
it10_2	22.99	16.1	16
it10_2	24.61	18.75	16
zb2804	27	11	16
zb2804	29	13	16
zb2804	25	10.5	16
zb2804	27	11.5	16
zb2804	29	12	16
zb2804	25.5	11	16
zb2804	29	11	16
zb2804	28	12	16
zb2804	28	12	16
zb2804	28	13	16
it16_2	12.13	8.51	6
it16_2	11.66	8.68	6
it16_2	12.99	8.37	6
it16_2	12.65	8.24	6
it16_2	12.41	8.51	6
it16_2	14.23	9.48	6
it16_2	11.35	8.13	6
it16_2	12.12	8.24	6
it16_2	10.12	5.84	6
it16_2	12.65	8.05	6
it2_4_1	25.37	13.61	8
it2_4_1	21.6	15	8
it2_4_1	25.01	13.39	8
it2_4_1	23.45	13.21	8
it2_4_1	20.91	13.45	8
it2_4_1	23.84	14.49	8
it2_4_1	21.95	13.39	8
it2_4_1	20.68	10.92	8
it2_4_1	24.25	12	8
it2_4_1	21.63	14.76	8
zb483	20.99	13.38	14
zb483	21.45	12.43	14
zb483	16.28	9.82	14
zb483	16.67	11.18	14
zb483	24.65	13.76	14
zb483	19.86	8.72	14
zb483	23.37	10.35	14
zb483	21.07	11.31	14
zb483	13.77	7.07	14
zb483	18.96	10.52	14
dt8455	14.9	10.4	8
dt8455	19.4	10.5	8
dt8455	18.3	13.2	8
dt8455	21.3	11.5	8
dt8455	22	12.3	8
dt8455	20.7	9.3	8
dt8455	18.4	11.9	8
dt8455	19.5	10.4	8
dt8455	18.5	10.9	8
dt8455	15.3	10.5	8
zb1453	18.6	8.2	8
zb1453	17.5	8.2	8
zb1453	19.6	8.2	8
zb1453	21.6	8.2	8
zb1453	18.6	8.2	8
zb1453	19.6	9.3	8
zb1453	16.5	8.2	8
zb1453	17.5	8.2	8
zb1453	19.6	8.2	8
zb1453	18.6	8.2	8
zb1503	23.3	12.2	8
zb1503	30.6	13.2	8
zb1503	25	10.1	8
zb1503	22.8	9.5	8
zb1503	21	12.2	8
zb1503	21.3	9.1	8
zb1503	21.8	11	8
zb1503	19	9.4	8
zb1503	23.3	11.5	8
zb1503	19	11.9	8
zb1503	23.1	10	8
zb1503	21	11.9	8
zb63	15.7	11.4	8
zb63	17.1	11.4	8
zb63	18.6	11.4	8
zb63	17.1	11.4	8
zb63	22.8	11.4	8
zb63	18.6	10	8
zb63	18.6	11.4	8
zb63	20	12.9	8
zb63	17.1	11.4	8
zb63	18.6	12.1	8
zb1217	12.4	7.7	6
zb1217	17.5	9.3	6
zb1217	14.4	8.2	6
zb1217	20.6	8.7	6
zb1217	15.5	8.2	6
zb1217	16	8.2	6
zb1217	12.4	7.7	6
zb1217	15.5	8.7	6
zb1217	14.4	8.2	6
zb1217	16.5	8.2	6
it3_4_1	24	13	14
it3_4_1	22	15	14
it3_4_1	22	15	14
it3_4_1	23	13	14
it3_4_1	22	13	14
it3_4_1	23	15	14
it3_4_1	23	13	14
it3_4_1	24	13	14
it3_4_1	23	12	14
it3_4_1	22	13	14
zb1842	18.6	9.3	8
zb1842	20.6	9.3	8
zb1842	16.5	8.2	8
zb1842	20.6	9.3	8
zb1842	19.6	9.8	8
zb1842	17.5	9.8	8
zb1842	16.5	8.2	8
zb1842	18.6	8.2	8
zb1842	19.1	8.7	8
zb1842	19.6	9.3	8
it1_4_1	13	9	6
it1_4_1	13	9	6
it1_4_1	13	9	6
it1_4_1	13	9	6
it1_4_1	12	9	6
it1_4_1	14	9	6
it1_4_1	11	6	6
it1_4_1	12	8	6
it1_4_1	10	6	6
it1_4_1	13	8	6
it20_4	17.46	10.92	2
it20_4	16.86	12.74	2
it20_4	20.14	11.06	2
it20_4	18.55	12.21	2
it20_4	17.96	9.28	2
it20_4	15.26	10.65	2
it20_4	18.43	10.24	2
it20_4	15.93	10.35	2
it20_4	16.3	7.86	2
it20_4	12.28	7.97	2
it5_21	20.98	11.5	2
it5_21	20.7	14.2	2
it5_21	20.61	13.84	2
it5_21	22.9	12.43	2
it5_21	22.9	11.73	2
it5_21	18.82	11.67	2
it5_21	16.5	9.23	2
it5_21	16.03	8.95	2
it5_21	18.45	11.5	2
it5_21	26.58	15.46	2
zb3722	31.74	14.67	2
zb3722	24.7	13.32	2
zb3722	24.02	15.71	2
zb3722	22.4	11.54	2
zb3722	24.01	13.63	2
zb3722	21.5	8.03	2
zb3722	18.89	12.92	2
zb3722	25.51	19.57	2
zb3722	20.88	12.32	2
zb3722	22.1	13.45	2
dt8293	33.5	10	17
dt8293	31	10	17
dt8293	32.5	10	17
dt8293	30.2	10	17
dt8293	32.5	10	17
dt8293	32.5	10	17
dt8293	32.5	10	17
dt8293	32.5	10	17
dt8293	32.5	10	17
zb1069	36.26	12.46	17
zb1069	28.7	14.96	17
zb1069	29.05	14.8	17
zb1069	30.76	15.35	17
zb1069	28.61	12.77	17
zb1069	40.88	22.89	17
zb1069	23.57	13.01	17
zb1069	32.62	18.16	17
zb1069	24	12.53	17
zb1069	26.56	14.77	17
zb1069	24.27	11.88	17
zb1069	20.52	12.85	17
zb1645	27.15	17.95	17
zb1645	26.71	15.81	17
zb1645	25.87	11.29	17
zb1645	22.25	12.24	17
zb1645	21.55	10.78	17
zb1645	32.96	11.54	17
zb1645	22.71	11.89	17
zb1645	13.72	13.72	17
zb1645	11.98	11.98	17
zb1645	10.5	10.5	17
zb1645	23.93	23.93	17
zb1645	11.69	11.69	17
zb1702	26.66	11.87	17
zb1702	25.9	11.88	17
zb1702	27.91	14.26	17
zb1702	29.31	10.81	17
zb1702	18.08	10.31	17
zb1702	23.88	13.1	17
zb1702	21.76	11.48	17
zb1702	32.57	13.32	17
zb1702	24.8	11.87	17
zb1702	23.27	10.59	17
zb1817	33.48	15.53	17
zb1817	28.24	14.26	17
zb1817	32.29	15.24	17
zb1817	20.77	11.71	17
zb1817	25.68	11.78	17
zb1817	27.14	12.92	17
zb1817	28.5	14.72	17
zb1817	21.42	12.65	17
zb1817	24.19	11.77	17
zb1817	26.23	13.63	17
zb1817	22.92	10.72	17
zb2144	40.56	17.56	17
zb2144	29.5	18.65	17
zb2144	38.05	14.88	17
zb2144	29.9	14.25	17
zb2144	34.59	18.93	17
zb2144	50.22	13.5	17
zb2144	30.94	14.95	17
zb2144	34.97	15.29	17
zb2144	32.97	18.91	17
zb2144	28.58	17.33	17
zb2144	22.96	11.31	17
zb2144	30.72	14.62	17
zb2144	43.49	14.24	17
zb2144	26.03	14.58	17
zb2300	29.44	13.98	17
zb2300	29.44	12.78	17
zb2300	29.96	13.73	17
zb2300	32.1	16.77	17
zb2300	31.7	14.48	17
zb2300	27.05	13.25	17
zb2300	31.47	16.03	17
zb2300	28.95	12.65	17
zb2300	30.87	13.08	17
zb2300	27.79	13.63	17
zb2828	31.89	18.14	17
zb2828	32.14	13.37	17
zb2828	27.32	13.27	17
zb2828	25.01	15.9	17
zb2828	30.28	14.15	17
zb2828	31.84	19.07	17
zb2828	29.63	16.28	17
zb2828	24.14	13.67	17
zb2828	27.98	9.93	17
zb2828	32.28	14.65	17
zb3321	29.06	14.15	17
zb3321	21.53	13.02	17
zb3321	22.93	13.38	17
zb3321	23.06	14.41	17
zb3321	22.3	12.57	17
zb3321	17.67	15.65	17
zb3321	29.85	16.35	17
zb3321	20.83	12.5	17
zb3321	25.13	12.33	17
zb3321	20.75	14.56	17
zb3321	23.71	12.42	17
zb3721	31.46	13.3	17
zb3721	23.72	16.49	17
zb3721	24.53	13.18	17
zb3721	28.73	14.62	17
zb3721	18.9	13.12	17
zb3721	36.58	15.29	17
zb3721	31.83	16.45	17
zb3721	30.51	12.27	17
zb3721	27.99	14.33	17
zb3721	29.82	12.57	17
zb3721	29.55	14.61	17
zb3721	27.04	12.75	17
zb3721	28.62	14.42	17
zb2438	37.01	13.52	17
zb2438	32.49	12.03	17
zb2438	33.38	18.95	17
zb2438	34.95	19.03	17
zb2438	29.25	14.82	17
zb2438	33.24	20.31	17
zb2438	33.48	15.41	17
zb2438	32.94	15.29	17
zb2438	30.69	17.26	17
zb2438	27.77	16.29	17
zb2438	28.14	19.4	17
zb1592	24.7	14.4	17
zb1592	15.5	9.3	17
zb1592	21.6	11.8	17
zb1592	21.6	11.3	17
zb1592	22.7	12.4	17
zb1592	25.8	11.3	17
zb1592	20.6	11.8	17
zb1592	21.6	11.8	17
zb1592	22.7	12.4	17
zb1592	30.9	14.4	17
it8_2	25.25	10.24	17
it8_2	28.37	9.52	17
it8_2	25.25	9.47	17
it8_2	31.17	14.66	17
it8_2	25.4	9.32	17
it8_2	22.87	8.89	17
it8_2	24.49	10.79	17
it8_2	24.03	9.7	17
it8_2	23.2	9.36	17
it8_2	22.88	7.8	17
it8_3_1	28.47	8.95	17
it8_3_1	25.95	13.35	17
it8_3_1	30.09	13.63	17
it8_3_1	28.36	11.52	17
it8_3_1	20.84	11.28	17
it8_3_1	23.31	11.38	17
it8_3_1	24.17	9.92	17
it8_3_1	19.25	9.11	17
it8_3_1	23.95	11.69	17
it8_3_1	25.09	9.68	17
it6_5_1	26.18	14.81	17
it6_5_1	23.99	13.74	17
it6_5_1	27.02	12.29	17
it6_5_1	25.42	13.39	17
it6_5_1	23.33	12.04	17
it6_5_1	23.5	15.29	17
it6_5_1	20.08	12.57	17
it6_5_1	23.98	17.02	17
it6_5_1	14.91	11.53	17
it6_5_1	19.73	14.24	17
it15_1	30.35	12.19	17
it15_1	33.46	15.77	17
it15_1	28.57	10.83	17
it15_1	27.28	9.27	17
it15_1	30.47	13.23	17
it15_1	27.21	12.22	17
it15_1	27.71	10.89	17
it15_1	29.46	15.24	17
it15_1	30.82	11.9	17
it15_1	26.59	8.13	17
it15_1_1	32.16	15.05	17
it15_1_1	29.28	10.57	17
it15_1_1	31.77	13.32	17
it15_1_1	27.42	13.05	17
it15_1_1	24.27	13.99	17
it15_1_1	26.67	16.46	17
it15_1_1	27.58	16.72	17
it15_1_1	23.61	14.97	17
it15_1_1	30.77	16	17
it15_1_1	29.52	15.86	17
it11_5_1	32	15	17
it11_5_1	32	15	17
it11_5_1	24	15	17
it11_5_1	32	15	17
it11_5_1	24	14	17
it11_5_1	27	16	17
it11_5_1	28	16	17
it11_5_1	24	16	17
it11_5_1	31	16	17
it11_5_1	30	16	17
it8_1	23.6	11.17	17
it8_1	30.3	16.48	17
it8_1	23.91	14.31	17
it8_1	24.84	14.02	17
it8_1	21.51	14.54	17
it8_1	18.92	16.01	17
it8_1	27.06	18.08	17
it8_1	28.21	15.91	17
it8_1	22.04	14.48	17
it8_1	20.05	10.66	17
it7_2	24.69	15.45	17
it7_2	24.58	13.26	17
it7_2	21.58	14.45	17
it7_2	17.11	11.52	17
it7_2	18.26	12.76	17
it7_2	17.9	12.41	17
it7_2	15.99	12.74	17
it7_2	19.89	11.76	17
it7_2	18.25	13.11	17
it7_2	19.24	11.38	17
it7_3	24.69	15.45	17
it7_3	24.58	13.26	17
it7_3	21.58	14.45	17
it7_3	17.11	11.52	17
it7_3	18.26	12.76	17
it7_3	17.9	12.41	17
it7_3	15.99	12.74	17
it7_3	19.89	11.76	17
it7_3	18.25	13.11	17
it7_3	19.24	11.38	17
it4_2	31.61	13.17	17
it4_2	26.84	13.77	17
it4_2	26.36	14.46	17
it4_2	30.98	14.3	17
it4_2	23.7	14.15	17
it4_2	22.64	13.38	17
it4_2	34.93	9.48	17
it4_2	15.47	11.32	17
it4_2	27.36	10.79	17
it4_2	25.8	13.95	17
zb2603	26.58	10.76	12
zb2603	23.82	12.06	12
zb2603	22.66	10.9	12
zb2603	27.8	7.88	12
zb2603	24.8	9.18	12
zb2603	22.36	10.91	12
zb2603	20.42	9.73	12
zb2603	23.96	10.89	12
zb2603	21.79	10.31	12
zb2603	22.11	9.53	12
it5_21_6	20.16	9.27	12
it5_21_6	17.78	12.17	12
it5_21_6	19.07	10.37	12
it5_21_6	19.02	9.25	12
it5_21_6	19.32	10.03	12
it5_21_6	18.99	10.76	12
it5_21_6	17.65	11.27	12
it5_21_6	21.43	8.98	12
it5_21_6	19.57	8.19	12
it5_21_6	19.45	11.14	12
it5_21_6	22.53	8.69	12
it6_22	22.43	12.25	12
it6_22	23.58	11.12	12
it6_22	21.57	12.48	12
it6_22	23.03	11.74	12
it6_22	20.97	11.06	12
it6_22	24.67	12.57	12
it6_22	20.75	11.12	12
it6_22	22.49	10.04	12
it6_22	21.21	10.43	12
it6_22	36.19	11.05	12
it11_3_1	29.21	11.17	12
it11_3_1	17.55	7.93	12
it11_3_1	22.45	11.48	12
it11_3_1	26.56	10.03	12
it11_3_1	20.18	9.47	12
it11_3_1	24.34	12.84	12
it11_3_1	17.92	8.74	12
it11_3_1	17.41	6.26	12
it11_3_1	22.76	9.21	12
it11_3_1	27.25	10.82	12
it11_2	17.09	13.67	12
it11_2	18.57	12.18	12
it11_2	21.63	12.7	12
it11_2	19.63	12.64	12
it11_2	18.51	12.94	12
it11_2	18.77	13.29	12
it11_2	19.73	14.64	12
it11_2	15.8	11.81	12
it11_2	16.21	11.32	12
it11_2	18.97	10.03	12
zb37	16.5	8.2	12
zb37	19.6	8.2	12
zb37	16.5	8.2	12
zb37	20.6	7.7	12
zb37	19.6	9.3	12
zb37	19.6	8.7	12
zb37	16.5	7.7	12
zb37	21.6	10.8	12
zb37	21.6	7.2	12
zb37	20.6	10.3	12
zb1818	23.9	8.4	12
zb1818	22.3	6.3	12
zb1818	17.7	6.7	12
zb1818	22.9	7.8	12
zb1818	27	8.4	12
zb1818	31.2	6.4	12
zb1818	17.7	7.8	12
zb1818	18.8	8.9	12
zb1818	18.8	7.3	12
zb1818	14.5	6.7	12
zb1940	19.8	10.4	12
zb1940	20.8	10.4	12
zb1940	20.8	10.4	12
zb1940	20.8	11.4	12
zb1940	19.8	9.9	12
zb1940	19.8	10.4	12
zb1940	20.8	11.4	12
zb1940	19.8	9.9	12
zb1940	20.8	10.9	12
zb1940	16.6	10.4	12
zb2212	20.8	10.9	12
zb2212	22.9	10.9	12
zb2212	18.8	10.4	12
zb2212	23.9	8.9	12
zb2212	24.4	11.9	12
zb2212	18.8	9.4	12
zb2212	26.5	11.4	12
zb2212	21.8	10.9	12
zb2212	27	9.4	12
zb2212	15.6	8.4	12
zb1457	18.8	9.4	12
zb1457	19.3	9.9	12
zb1457	17.7	9.4	12
zb1457	20.8	9.4	12
zb1457	20.8	8.9	12
zb1457	19.3	8.9	12
zb1457	18.2	8.4	12
zb1457	19.2	9.4	12
zb1457	18.8	8.9	12
zb1457	19.8	8.4	12
zb235	16.5	8.2	12
zb235	17.5	8.2	12
zb235	15.5	8.2	12
zb235	19.6	9.3	12
zb235	17.5	9.3	12
zb235	19.6	11.3	12
zb235	14.4	8.2	12
zb235	22.1	8.7	12
zb235	20.6	10.8	12
zb235	21.1	9.8	12
zb1342	15.6	7.7	12
zb1342	17.1	8.4	12
zb1342	17.6	8.9	12
zb1342	17.1	9.9	12
zb1342	19.8	8.9	12
zb1342	19.8	7.8	12
zb1342	14.6	7.3	12
zb1342	15.6	7.8	12
zb1342	18.2	8.3	12
zb1342	16.1	8.9	12
it12_2	28.73	16.23	13
it12_2	27.21	15.33	13
it12_2	26.4	14.02	13
it12_2	27.21	14.7	13
it12_2	25.89	14.74	13
it12_2	29.82	15.78	13
it12_2	24.58	14.02	13
it12_2	25.72	17.55	13
it12_2	25.7	19.38	13
it12_2	20.18	11.93	13
it12_3_1	22.87	13.08	13
it12_3_1	21.86	11.32	13
it12_3_1	19.33	13.3	13
it12_3_1	18.45	12.12	13
it12_3_1	23.9	13.1	13
it12_3_1	21.6	11.53	13
it12_3_1	23.34	11.95	13
it12_3_1	21.1	12.07	13
it12_3_1	19.26	8.95	13
it12_3_1	16.86	9.77	13
zb95	23.7	13.4	13
zb95	19.6	13.4	13
zb95	20.6	21.4	13
zb95	20.6	10.8	13
zb95	19.6	12.4	13
zb95	20.6	11.3	13
zb95	21.6	11.3	13
zb95	21.6	12.4	13
zb95	20.6	11.3	13
zb95	22.7	13.4	13
zb1678	13.4	9.3	7
zb1678	11.3	7.7	7
zb1678	12.4	8.2	7
zb1678	11.8	8.2	7
zb1678	10.3	7.2	7
zb1678	12.9	8.7	7
zb1678	14.4	10.3	7
zb1678	12.9	9.3	7
zb1678	14.4	10.3	7
zb1678	12.4	9.3	7
zb3238	20.8	10	18
zb3238	16	8	18
zb3238	19	10	18
zb3238	20	10	18
zb3238	20	10	18
zb3238	17	11	18
zb3238	20	9	18
zb3238	19	8	18
zb3238	16	10	18
zb3238	19	10	18
